# Supplementary material for: Scanning Electron Microscopy and EDX Spectroscopy of Commercial Swabs Used for COVID-19 Lateral Flow Testing
Source: Toxics. 2023 Sep 24;11(10):805. doi: 10.3390/toxics11100805 (PMC10610828; doi:10.3390/toxics11100805)
Supplement: Supplementary file 1 [file toxics-11-00805-s001.zip]

Archive with 1 entries (1 files):
- toxics-2618287-supplementary.pdf
